# Supplementary material for: Mitotic Evolution of Plasmodium falciparum Shows a Stable Core Genome but Recombination in Antigen Families
Source: PLoS Genet. 2013 Feb 7;9(2):e1003293. doi: 10.1371/journal.pgen.1003293 (PMC3567157; doi:10.1371/journal.pgen.1003293)
Supplement: Table S1 — Primers sequences designed for SNV confirmation, cut off verification of PlaTypUS and, gene conversion confirmation. Single nucleotide variants and cutoffs were predicted with PlasmoDB v8.2 and positions and chromosomes are according to PlasmoDB v8.2. (XLSX) [file pgen.1003293.s004.xlsx]

## Sheet: Sheet1
Table S1. Primers sequences designed for SNP confirmation, cut off verification of PlaTypUS and, gene conversion confirmation. Single nucleotide variants and cutoffs were predicted with PlasmoDB v8.2 and positions and chromosomes are according to PlasmoDB v8.2.
Primers for variant confirmation
chromosome	SNP position	name	sequence	PlasmoDB	3D7	R1aG2	R2aG2	R3b	R4b	R5b	prediction	outcome	detected by
7	1500004	chip_7_2F	AGTGCAACATTAGACCTGG	WT	WT	WT	WT	WT	WT	WT	R5b	false positive	chip
		chip_7_2R	CTTCTTCTTTTACTATTTCTAGG
9	239578	chip_9F	AACAATATGAAAATATAGCATTCG	WT	WT	21bp deletion	WT	WT	WT	WT	R1aG2	deletion	chip
		chip_9R	AATATAAAAGTGAAGTTAATGAGG
11	825521	chip_11F	TGTATATGATATTGCATCATGC	WT	WT	18bp deletion	WT	WT	18bp deletion	18bp deletion	R1aG2,R4b, R5b	deletion	chip
		chip_11R	AAAAATCGTTTTTCTGTGTTCC
12	352532	chr12_2F	CATTTTCCCTTTGTTCGGC	WT	WT	WT	4bp insertion	WT	WT	WT	R2aG2	insertion	WGS
		chr12_2R	TTTCCTAGATGTTTGAAACGG
12	2265487	chip_12F	ATGAAAATTGTGGAAAATGGG	WT	WT	WT	WT	WT	WT	WT	SFP	false positive	chip
		chip_12R	ACACCTCTTTACTATTCCC
14	1493040	chr14_2F	GTGGAAATTTAGTAATAAAACAAGGGG	WT	WT	WT	SNP	SNP	WT	WT	R2aG2,R3b	SNP	WGS, chip
		chr14_2R	TCTTCATCGTTAATATATACTGTAGCC
mitochondrion	3888	mitF	AGCACACTTAATAAATTACCCATG	WT	WT	SNP	WT	WT	WT	WT	R1aG2	SNP	WGS, chip
		mitR	TTATATGTTTGCTTGGGAGC
mitochondrion	3890	mitF	AGCACACTTAATAAATTACCCATG	WT	WT	WT	SNP	SNP	SNP	SNP	R2aG2, R3b, R4b, R5b	SNP	WGS, chip
		mitR	TTATATGTTTGCTTGGGAGC
mitochondrion	3922	mitF	AGCACACTTAATAAATTACCCATG	WT	WT	WT	WT	WT	SNP	WT	R4b	SNP	WGS, chip
		mitR	TTATATGTTTGCTTGGGAGC
mitochondrion	4290	mitF	AGCACACTTAATAAATTACCCATG	WT	WT	WT	WT	WT	WT	SNP	R5b	SNP	WGS, chip
		mitR	TTATATGTTTGCTTGGGAGC
Primers for cutoff verification of PlaTypUS
chromosome	SNP position	name	sequence	PlasmoDB	3D7	R1aG2	R2aG2	R3b	R4b	R5b
8	236037	chr8F	ATTTCATATATATATTTTTTCTTTACC	WT	2bp deletion	2bp deletion	2bp deletion	2bp deletion	2bp deletion	2bp deletion
		chr8R	TATATATGTACAATATATATATCCG
8	253186	chr8_2F	AAATGAATATTTGATAGTATATGG	WT	WT	36bp deletion	WT	WT	WT	WT
	253189	chr8_2R	ATATGTAAAGGTATATTTTCATGG
8	313425	chr8_2F	AAGTTTATTTACCTACGTTATTACATGTCGG	WT	14bp deletion	14bp deletion	14bp deletion	14bp deletion	14bp deletion	14bp deletion
	313426	chr8_2R	TAAATCACTAATTAAGGTTTGTGTCGGC
9	445719	chr9F	GTTAATAAATACAGATATGGC	WT	1bp insertion	1bp insertion	1bp insertion	1bp insertion	1bp insertion	1bp insertion
		chr9R	TATATATATATATTTATGCTACC
12	166305	chr12F	CATTCAATGTTAACATATTACAC	WT	2bp deletion	2bp deletion	2bp deletion	2bp deletion	2bp deletion	2bp deletion
	166306	chr12R	ATATATATTTATTTATTTTGTATGGC
14	1202376	chr14F	CCAATAATGAATTATTTCTAAACC	WT	WT	WT	WT	21bp deletion	WT	WT
	1202379	chr14R	CTGTATGTAAAATATCGTCCC
Primers for gene conversions
chromosome	SNP position	name	sequence	clone sequenced
10	30564	R1a2_01_10_f	TGGGACGCAATAAAACAACA	R1a2
1	32433	R1a2_01_10_r	TTTTGACAGTGGTGTCACTCG
12	10140	R1a2_02_12_f	CATCATTACTACTTCTTCAACTACTTC	R1a2
2	21179	R1a2_02_12_r	TGAATGTAAGGTCTCAGTTTAGTTAAATC
13	34811	R3a_06_13_f_2	CGTGGTAGGTACCATATCATCAC	R3a
6	11809	R3a_06_13_r_2	CATAAATGCATATTTTTCATCACC
