# Supplementary material for: Mitotic Evolution of Plasmodium falciparum Shows a Stable Core Genome but Recombination in Antigen Families
Source: PLoS Genet. 2013 Feb 7;9(2):e1003293. doi: 10.1371/journal.pgen.1003293 (PMC3567157; doi:10.1371/journal.pgen.1003293)
Supplement: Table S2 — Summary of all deletions and small genetic changes in 3D7 parasites (cultured in the presence or absence of atovaquone) detected by microarray and WGS by an Illumina Genome Analyzer II. PlasmoDB v9.1. (XLSX) [file pgen.1003293.s005.xlsx]

## Sheet: Sheet1
Table S2. Summary of all deletions and small genetic changes in 3D7 parasites (cultured in the presence or absence of atovaquone) detected by microarray and WGS by a Illumina Genome Analyzer II. PlasmoDB v9.1.
deletions																							gene ID present in deletion
R1a	R1a G2	R1b	R1b G2	R2a	R2a G2	R2b	R2b G2	R3a	R3b	R4a	R4b	R5a	R5b	S1a	S1b	S1c	chromosome	start	end	size	gene conversion	chromosome	PlasmoDBv9.1	PlasmoDB v8.2	gene function
	1																1	27491	36192	8701	x	10	PF3D7_0100100	PFA0005w	erythrocyte membrane protein 1; PfEMP1
				1	1	1	1	1	1					1		1	2	21782	27960	6178	x	12	PF3D7_0200100	PFB0010w	erythrocyte membrane protein 1; PfEMP1
					1												2	25240	49421	24181			PF3D7_0200100;PF3D7_0200200;PF3D7_0200400;PF3D7_0200500;PF3D7_0200600;PF3D7_0200700;	PFB0010w; PFB0015c; PFB0025c; PFB0030c; PFB0035c; PFB0040c	erythrocyte membrane protein 1, PfEMP1; rifin; stevor; rifin; rifin; rifin
								1									2	25240	123082	97842			PF3D7_0200100;PF3D7_0200200;PF3D7_0200400;PF3D7_0200500;PF3D7_0200600;PF3D7_0200700;PF3D7_0200900;PF3D7_021000;PF3D7_0201500;PF3D7_0201600;PF3D7_0201700;PF3D7_0201800;PF3D7_0201900;PF3D7_0202000;PF3D7_0202100	PFB0010w; PFB0015c; PFB0025c; PFB0030c; PFB0035c; PFB0040c; PFB0050c; PFB0055c; PFB0060c; PFB0065c; PFB0070c; PFB0075c; PFB0080c; PFB0085c; PFB0090c; PFB0095c; PFB0100c; PFB0105c; PFB0110c; PFB0115c	erythrocyte membrane protein 1, PfEMP1; rifin; stevor; rifin; rifin; rifin; stevor pseudogene; rifin; rifin; stevor, putative; Plasmodium exported protein (hyp10), unknown function; Plasmodium exported protein (hyp9), unknown function; Plasmodium exported protein (PHISTb), unknown function; DNAJ protein, putative; RESA-like protein with PHIST and DnaJ domains; erythrocyte membrane protein 3; knob…
								1	1								4	11528	39574	28046	x	2	PF3D7_0400100	PFD0005w	erythrocyte membrane protein 1; PfEMP1
											1	1			1		4	590812	591628	816			PF3D7_0412900	PFD0630c	erythrocyte membrane protein 1, PfEMP1
															1		4	1178771	1199892	21121			PF3D7_0426000	PFD1245c	erythrocyte membrane protein 1, PfEMP1
				1	1	1	1	1	1				1	1		1	4	1193220	1201628	8408	x	10		na	intergenic
						1	1										5	1340032	1342944	2912			PF3D7_0533100	PFE1640w	erythrocyte membrane protein 1 (PfEMP1); truncated
				1	1	1	1	1	1								6	658	11662	11004	x	13	PF3D7_0600100;PF3D7_0600200	PFF0005c; PFF0010w	erythrocyte membrane protein 1 (PfEMP1), pseudogene; erythrocyte membrane protein 1, PfEMP1
										1	1						6	1385504	1411706	26202				na	intergenic
														1			7	1467	18163	16696				na	intergenic
		1	1														7	27975	77966	49991			PF3D7_0700200;PF3D7_0700300;PF3D7_0700400;PF3D7_0700500;PF3D7_0700600;PF3D7_0700700;PF3D7_0700800;PF3D7_0700900;PF3D7_0701000;PF3D7_0701100;PF3D7_0701200;PF3D7_0701300;PF3D7_0701400;PF3D7_0701500;PF3D7_0701600;PF3D7_0701700;PF3D7_0701800	MAL8P1.219;MAL8P1.218;MAL8P1.217;MAL8P1.218;MAL8P1.215;MAL8P1.214;MAL8P1;MAL8P1.212;MAL8P1.211;na;na;MAL7P1.200;MAL7P1.;MAL7P1.4;MAL7P1.5;PF07_0002;PF07_0003	rifin ;rifin ;stevor;rifin ;Plasmodium exported protein, unknown function, pseudogene;stevor, pseudogene;Pfmc-2TM Maurer's cleft two transmembrane protein (MC-2TM);RESA-like protein, pseudogene;erythrocyte membrane protein 1 (PfEMP1), pseudogene;rifin;rifin,pseudogene;rifin, pseudogene;Plasmodium exported protein (hyp5), unknown function, pseudogene;Plasmodium exported protein (hyp4), unknown fun…
	1																8	1892	14364	12472	x	12		na	intergenic
	1																9	1501698	1539346	37648			PF3D7_0937800	PFI1830c	erythrocyte membrane protein 1; PfEMP1
			1														10	760	10170	9410				na	intergenic
						1	1										10	1626355	1651738	25383			PF3D7_1040800;PF3D7_1040900;PF3D7_1041000;PF3D7_1041100;PF3D7_1041200;PF3D7_1041300	PF10_0401; PF10_0402; PF10_0403 ;PF10_0404; PF10_0405; PF10_0406	rifin; rifin; rifin; rifin; rifin; erythrocyte membrane protein 1, PfEMP1
1	1	1	1							1	1	1	1		1		13	24220	27612	3392			PF3D7_1300100	MAL13P1.1	erythrocyte membrane protein 1; PfEMP1
								1									13	2886335	2894600	8265				na	intergenic
1	4	2	3	3	4	5	5	6	4	2	3	3	3	3	3	2	total number of structural variants
219	347	219	347	245	363	245	363	323	323	331	331	330	330	217	217	217	days in culture
6.59089e-07	7.62928e-06	1.03727e-05	7.70041e-06	4.44464e-06	5.83448e-06	9.3591e-06	6.31675e-06	2.10451e-05	7.0662e-06	3.80459e-06	3.90949e-06	2.88642e-05	2.98432e-05	6.13433e-06	4.96696e-06	2.86028e-06	structural variation rate: per nucleotide per generation
amplifications
												1	1				1	423658	643292	219634
SNPs
R1a	R1a G2	R1b	R1b G2	R2a	R2a G2	R2b	R2b G2	R3a	R3b	R4a	R4b	R5a	R5b	S1a	S1b	S1c	chromosome	position	detected by	info	nucleotide change	amino acid change	gene ID PlasmoDBv9.1	gene ID PlasmoDBv8.2	gene function	confirmed by capillary sequencing
										1							2	101604	WGS	intergenic
										1	1						2	513653	WGS	non synonymous	Caa/Gaa	Q1377E	PF3D7_0212500	PFB0560w	conserved Plasmodium membrane protein, unknown function
									1								2	653148	WGS	non synonymous	aAa/aCa	K72T	PF3D7_0215800	PFB0720c	origin recognition complex subunit 5
			1														2	734280	WGS	non synonymous	aaG/aaC	K3N	PF3D7_0217800	PFB0830w	40S ribosomal protein S26e, putative
			1														3	476954	WGS	non synonymous	Gat/Cat	D658H	PF3D7_0311200	PFC0470w	valine-tRNA ligase, putative
									1								4	55293	WGS	non synonymous	gGt/gCt	G523A	PF3D7_0400400	PFD0020c	erythrocyte membrane protein 1, PfEMP1
		1	1														4	989237	WGS	intron			PF3D7_0421700	PFD1030c	conserved Plasmodium protein, unknown function
												1	1				5	228980	WGS and microarray	non synonymous	aaA/aaT	K2664N	PF3D7_0505100	PFE0250w	conserved Plasmodium membrane protein, unknown function
									1								7	1358870	microarray	intergenic
														1			8	1211557	WGS and microarray	non synonymous	Ctt/Att	L207I	PF3D7_0828000	MAL8P1.16	rhomboid protease ROM3
								1									9	248291	WGS	non synonymous	aaG/aaT	K190N	PF3D7_0905200	PFI0255c	mitochondrial carrier protein, putative
	1																9	239578	microarray	deletion			PF3D7_0905100	PFI0250c	nucleoporin NUP100/NSP100, putative (NUP100)	21 bp deletion
	1																9	1025002	WGS	intergenic
			1														10	25393	WGS	intergenic
			1														10	25414	WGS	intergenic
										1	1						11	10957	WGS	intergenic
1	1	1	1							1	1	1	1		1		11	825521	microarray	deletion			PF3D7_1121800	PF11_0226	petidase, M16 family	18bp deletion
							1										12	352537	WGS	intron			PF3D7_1207700	PFL0385c	blood stage antigen 41-3 precursor	4bp insertion
														1			12	1048620	WGS	non synonymous	tAt/tTt	Y789F	PF3D7_1225800	PFL1245w	ubiquitin-activating enzyme e1, putative (Uba1)
1	1	1	1														12	1198008	WGS and microarray	non synonymous	Gca/Cca	A403P	PF3D7_1229100	PFL1410c	ABC transporter, (CT family)
1	1	1	1														12	1510171	WGS	intergenic
			1														13	432553	WGS	non synonymous	gAt/gGt	D221G	PF3D7_1309400	PF13_0050	HORMA domain protein, putative
				1	1	1*	1	1	1								13	2393134	WGS	upstream			PF3D7_1359800	MAL13P1.297	ADP-ribosylation factor, putative
1	1	1	1														13	2513844	WGS	non synonymous	Aat/Gat	N1164D	PF3D7_1362700	MAL13P1.313	conserved Plasmodium protein, unknown function
								1	1								13	2605274	WGS	intergenic
	1																13	2816572	WGS	non synonymous	gGa/gAa	G1622E	PF3D7_1371600	PF13_0115	erythrocyte binding like protein 1, pseudogene (EBL1)
				1	1	1	1	1	1					1		1	14	1493040	WGS and microarray	non synonymous	cAt/cGt	H128R	PF3D7_1436600	PF14_0346	cGMP-dependent protein kinase	true SNP
1	1	1	1														14	1842927	WGS and microarray	downstream			PF3D7_1444700	PF14_0424	conserved Plasmodium protein, unknown function
					1												14	2083070	WGS	upstream			PF3D7_1450900	PF14_0484	acetyl-CoA acetyltransferase, putative
			1														14	2151029	WGS	non synonymous	cCa/cAa	P870Q	PF3D7_1452400	PF14_0499	conserved Plasmodium protein, unknown function
		1	1														14	2272115	WGS and microarray	non synonymous	aCa/aTa	T1710I	PF3D7_1455600	PF14_0530	ferlin, putative
								1									14	2379236	WGS	non synonymous	Gat/Cat	D1220H	PF3D7_1457900	PF14_0552	conserved Plasmodium protein, unknown function
1	1	1	1														14	2812160	WGS	downstream			PF3D7_1468400	PF14_0652	zinc finger protein, putative
												1	1				14	3187753	WGS	intergenic
1	1	1	1														mitochondria	3888	WGS and microarray	non synonymous	Atg/Gtg	M133V	mal_mito_3	mal_mito_3	cytochrome b	true SNP
				1	1	1	1	1	1	1	1						mitochondria	3890	WGS and microarray	non synonymous	atG/atT	M133I	mal_mito_3	mal_mito_3	cytochrome b	true SNP
										1	1						mitochondria	3922	WGS and microarray	non synonymous	tTg/tCg	L144S	mal_mito_3	mal_mito_3	cytochrome b	true SNP
												1	1				mitochondria	4290	WGS and microarray	non synonymous	Ttt/Gtt	F267V	mal_mito_3	mal_mito_3	cytochrome b	true SNP
7	10	9	15	3	4	3	4	6	7	6	5	4	4	3	1	1	total number of SNPs		*	imputated because it has not been analyzed by WGS
219	347	219	347	245	363	245	363	323	323	331	331	330	330	217	217	217	days in culture
7.15623e-09	6.4521e-09	9.20087e-09	9.67815e-09	2.74148e-09	2.46708e-09	2.74148e-09	2.46708e-09	4.15891e-09	4.85206e-09	4.05839e-09	3.38199e-09	2.71379e-09	2.71379e-09	3.09522e-09	1.03174e-09	1.03174e-09	mutation rate: per nucleotide per generation
