# Supplementary material for: Mitotic Evolution of Plasmodium falciparum Shows a Stable Core Genome but Recombination in Antigen Families
Source: PLoS Genet. 2013 Feb 7;9(2):e1003293. doi: 10.1371/journal.pgen.1003293 (PMC3567157; doi:10.1371/journal.pgen.1003293)
Supplement: Table S3 — List of all small nucleotide variants detected by the PlaTypUS software between our parental 3D7 clone and the sequence available from PlasmoDB v9.1. (XLSX) [file pgen.1003293.s006.xlsx]

## Sheet: summaryEvoParent.csv
Table S3. List of all small nucleotide variants detected by the PlaTypUS software between our parental 3D7 clone and the sequence available from PlasmoDB v9.1.
chromosome		position	reference	alternate	quality	number of reads equal to ref	number of reads different from ref	type of change	codon	aminoacid	geneID PlasmDB v9.1	gene ID PlasmoDB v8.2	function	present in other isolates
Pf3D7	1	153565	G	A	628	11	30	INTERGENIC						GHANA1
Pf3D7	1	228041	A	G	1029	0	39	INTERGENIC						no
Pf3D7	1	314519	C	T	391	0	13	INTERGENIC						GHANA1
Pf3D7	1	417156	G	T	201.06	2	17	INTERGENIC						no
Pf3D7	3	352725	T	A	459	0	13	INTERGENIC						GHANA1
Pf3D7	3	352751	C	T	594	0	17	INTERGENIC						no
Pf3D7	3	352757	C	T	783	0	22	INTERGENIC						no
Pf3D7	4	375142	G	A	673	0	21	NON_SYNONYMOUS_CODING	Gat/Aat	D702N	PF3D7_0407600	PFD0375w	conserved Plasmodium protein, unknown function	no
Pf3D7	4	375187	G	A	479	0	16	NON_SYNONYMOUS_CODING	Gat/Aat	D717N	PF3D7_0407600	PFD0375w	conserved Plasmodium protein, unknown function	no
Pf3D7	6	288218	C	A	744	0	27	INTERGENIC						HB3
Pf3D7	7	1297225	C	A	876	1	27	INTERGENIC						no
Pf3D7	8	604719	C	A	752	0	28	INTERGENIC						no
Pf3D7	8	630835	C	A	1613	0	49	INTERGENIC						FCC-2, D10, GHANA1
Pf3D7	8	732643	T	A	1269	0	39	INTERGENIC						no
Pf3D7	8	732656	T	A	1071	0	31	INTERGENIC						no
Pf3D7	8	826359	G	T	695.33	10	44	INTRON						HB3
Pf3D7	8	841238	A	T	736	0	23	INTERGENIC						no
Pf3D7	8	841265	C	A	534.02	1	19	INTERGENIC						no
Pf3D7	8	886780	G	T	1727	0	53	INTERGENIC						no
Pf3D7	8	886788	T	A	2029	2	61	INTERGENIC						no
Pf3D7	8	886794	G	A	2173	0	65	INTERGENIC						no
Pf3D7	12	656628	A	T	257.01	1	21	INTERGENIC						no
Pf3D7	12	674291	A	T	1802	3	61	INTERGENIC						no
Pf3D7	12	723790	G	T	630	4	40	INTERGENIC						HB3, FCC-2, Dd2
Pf3D7	12	725218	T	A	1522	0	48	INTERGENIC						no
Pf3D7	12	1030743	A	T	397	3	13	INTRON			PF3D7_1225300			HB3
Pf3D7	12	1123718	A	T	886	5	29	INTERGENIC						D10, D6,
Pf3D7	12	1123748	A	T	544	3	26	INTERGENIC						Preich
Pf3D7	12	1450617	A	T	281.01	3	13	INTERGENIC						no
Pf3D7	12	1450633	A	T	654	2	28	INTERGENIC						Dd2, D6, IT, 7G8, K1
Pf3D7	12	1483190	A	T	502	16	29	INTERGENIC						no
Pf3D7	12	1510171	T	A	569.08	1	19	INTERGENIC						GHANA1
Pf3D7	12	1629950	G	A	529	0	16	INTERGENIC						no
Pf3D7	12	1908146	A	T	466	0	15	INTERGENIC						no
Pf3D7	12	1908160	A	T	534	0	17	NON_SYNONYMOUS_CODING	ttA/ttT	L4F	PF3D7_1245800	PFL2195w	clathrin coat assembly protein AP180, putative	V1s,HB3, SantaLucia
Pf3D7	12	1908166	G	A	398	0	13	SYNONYMOUS_CODING	aaG/aaA	K6	PF3D7_1245800	PFL2195w	clathrin coat assembly protein AP180, putative	HB3, SantaLucia, V1S
Pf3D7	12	1908195	T	A	315	0	11	NON_SYNONYMOUS_CODING	aTt/aAt	I16N	PF3D7_1245800	PFL2195w	clathrin coat assembly protein AP180, putative	HB3, V1S, FCR3, RO33
Pf3D7	12	1908217	C	A	229.03	1	14	INTRON			PF3D7_1245800			HB3,V1S,RO33
Pf3D7	12	1917567	G	A	1012	0	45	INTRON			PF3D7_1246100			D6,Senegal13404, HB3
Pf3D7	12	2012425	G	T	341	0	10	INTERGENIC						no
Pf3D7	12	2074577	G	A	485	0	15	INTERGENIC						K1,HB3,RO33,D6,106.1
Pf3D7	13	1251683	T	A	316	0	15	INTERGENIC						GHANA1
Pf3D7	13	2561570	T	C	1032	3	34	INTERGENIC						no
Pf3D7	13	2672054	T	A	1264	2	47	INTERGENIC						no
Pf3D7	13	2672071	T	A	1103	0	42	INTERGENIC						no
Pf3D7	14	965968	G	A	864	0	26	INTERGENIC						FCC-2,Senegal13404, HB3,7G8, V1S
Pf3D7	14	2537560	G	A	1986	0	52	STOP_GAINED	Cag/Tag	Q1281*	PF3D7_1462400	PF14_0594	conserved Plasmodium protein, unknown function	no
MITO	15	772	T	C	8963.01	0	248	NON_SYNONYMOUS_CODING	Atc/Gtc	I239V	mal_mito_1-1	mal_mito_1-1		no
MITO	15	4952	C	T	9569.01	0	250	INTERGENIC						no
API	16	9004	T	C	6148.01	0	165	SYNONYMOUS_CODING	tcT/tcC	S658	PFC10_API0015	PFC10_API0015	RNA polymerase B (rpoB)	no
API	16	17915	G	A	5711.01	0	151	SYNONYMOUS_CODING	Cta/Tta	L195	PFC10_API0060	PFC10_API0060	molecular chaperone (Clp (C?))	no
API	16	18694	G	A	1875	0	48	SYNONYMOUS_CODING	gaC/gaT	D59	PFC10_API0022	PFC10_API0022	probably protein, unknown function (ORF129)	no
API	16	18828	G	T	3879.01	0	102	NON_SYNONYMOUS_CODING	Caa/Aaa	Q15K	PFC10_API0022	PFC10_API0022	probably protein, unknown function	SantaLucia, V1S
API	16	18860	G	A	4727.01	0	125	NON_SYNONYMOUS_CODING	tCa/tTa	S4L	PFC10_API0022	PFC10_API0022	probably protein, unknown function	HB3, RO33, V1S
API	16	22669	C	T	6787.01	0	182	NON_SYNONYMOUS_CODING	aGa/aAa	R118K	PFC10_API0033	PFC10_API0033	apicoplast ribosomal protein S5 (rps5)	no
API	16	23796	T	C	1417	2	42	NON_SYNONYMOUS_CODING	Att/Gtt	I46V	PFC10_API0035	PFC10_API0035	apicoplast ribosomal protein S8 (rps8)	no
API	16	29000	C	T	2913	1	77	NON_SYNONYMOUS_CODING	tGt/tAt	C31Y	PFC10_API0055	PFC10_API0055	apicoplast ribosomal protein S4 (rps4)	no
API	16	29019	C	T	3527.01	0	91	NON_SYNONYMOUS_CODING	Ggt/Agt	G25S	PFC10_API0055	PFC10_API0055	apicoplast ribosomal protein S4 (rps4)	no
