# Supplementary material for: Mitotic Evolution of Plasmodium falciparum Shows a Stable Core Genome but Recombination in Antigen Families
Source: PLoS Genet. 2013 Feb 7;9(2):e1003293. doi: 10.1371/journal.pgen.1003293 (PMC3567157; doi:10.1371/journal.pgen.1003293)
Supplement: Table S4 — Comparison of 3D7 strains from different laboratories. Gene locations according to PlasmoDB v8.2. (XLSX) [file pgen.1003293.s007.xlsx]

## Sheet: Sheet1
Table S4. Comparison of 3D7 strains from different laboratories. PlasmoDB v8.2.
Deletions								gene ID present in deletion
New York	St Louis	San Diego	3D7 parent	chromosome	start	end	size	PlasmoDB v9.1	PlasmoDB v8.2	function
		1	1	2	3058	9546	6488			intergenic
	1			2	25240	110582	85342	PF3D7_0200100	PFB0010w	erythrocyte membrane protein 1, PfEMP1
	1			6	706	24152	23446	PF3D7_0600100;PF3D7_0600200;PF3D7_0600300;PF3D7_0600400	PFF0005c; PFF0010w; PFF0015c; PFF0020c	erythrocyte membrane protein 1 (PfEMP1), pseudogene; erythrocyte membrane protein 1, PfEMP1; rifin; erythrocyte membrane protein 1 (PfEMP1)-like protein
	1			6	1354722	1411330	56608	PF3D7_0632500;PF3D7_0632600;PF3D7_0632700;PF3D7_0632800	PFF1580c; PFF1585w; PFF1590w; PFF1595c	erythrocyte membrane protein 1, PfEMP1; rifin, pseudogene; rifin; erythrocyte membrane protein 1, PfEMP1
1				6	1379516	1410314	30798	PF3D7_0632800	PFF1595c	erythrocyte membrane protein 1, PfEMP1
	1			9	10131	25446	15315	PF3D7_0900100	PFI0005w	erythrocyte membrane protein 1, PfEMP1
	1			10	1562944	1685101	122157	PF3D7_1038900;PF3D7_1039000;PF3D7_1039700;PF3D7_1040100;PF3D7_1040200;PF3D7_1040300;PF3D7_1040400;PF3D7_1040500;PF3D7_1040600;PF3D7_1040700;PF3D7_1040800;PF3D7_1040900;PF3D7_1041000;PF3D7_1041100;PF3D7_1041200;PF3D7_1041300	PF10_0379; PF10_0380; PF10_0390; PF10_0394; PF10_0395; PF10_0396; PF10_0397; PF10_0398; PF10_0399; PF10_0400; PF10_0401; PF10_0402; PF10_0403; PF10_0404; PF10_0405; PF10_0406	phospholipase; putative; Serine/Threonine protein kinase, FIKK family; Pfmc-2TM Maurer's cleft two transmembrane protein; rifin; stevor, putative; rifin; rifin; rifin; rifin; rifin; rifin; rifin; rifin; rifin; rifin; erythrocyte membrane protein 1, PfEMP1
		1		12	2208468	2208966	498	PF3D7_1254200	PFL2615w	rifin
	1			12	2264529	2268980	4451			intergenic
		1		13	24233	27609	3376	PF3D7_1300100	MAL13P1.1	erythrocyte membrane protein 1; PfEMP1
	1			14	3266592	3291297	24705	PF3D7_1479400;PF3D7_1479500;PF3D7_1479600;PF3D7_1479700;PF3D7_1479800;PF3D7_1479900;PF3D7_1480000;PF3D7_1480100	PF14_0766; PF14_0767; PF14_0768; PF14_0769; PF14_0770; PF14_0771; PF14_0772; PF14_0773	rifin; stevor, putative; rifin; rifin; rifin; stevor putative; rifin; erythrocyte membrane protein (PfEMP1), truncated,pseudogene
SNPs						gene ID
New York	St Louis	San Diego	3D7 parent	chromosome	position	PlasmoDB v9.1	PlasmoDB v8.2	function
		1		3	977618	PF3D7_0323400	PFC1045c	conserved Plasmodium protein; unknown function
1	1			4	590833	PF3D7_0412900	PFD0630c	erythrocyte membrane protein 1; PfEMP1
		1		10	3852
		1		10	25332
1				11	226363	PF3D7_1105100	PF11_0062	histone H2B
	1			14	393142	PF3D7_1410000	PF14_0098	Tetratricopeptide repeat family protein; putative
		1	1	14	2537493	PF3D7_1462400	PF14_0594	conserved Plasmodium protein, unknown function
