# Supplementary material for: Mitotic Evolution of Plasmodium falciparum Shows a Stable Core Genome but Recombination in Antigen Families
Source: PLoS Genet. 2013 Feb 7;9(2):e1003293. doi: 10.1371/journal.pgen.1003293 (PMC3567157; doi:10.1371/journal.pgen.1003293)
Supplement: Table S5 — Summary of small genetic changes in Dd2 clones (evolved for spiroindolone resistance) detected by microarray and WGS by an Illumina Genome Analyzer II. Gene locations according to PasmoDB v8.2 (XLSX) [file pgen.1003293.s008.xlsx]

## Sheet: Summary Dd2
Table S5. Summary of small genetic changes in Dd2 clones (evolved for spiroindolone resistance) detected by microarray and WGS by a Illumina Genome Analyzer II. Gene locations according to PasmoDB v8.2
609 ctr	609_1	609_2	609_3	678 ctr	678_1	678_2	678_3	chromosome	position	detected by	info	nucleotide change	amino acid change	gene ID PlasmoDBv9.1	gene ID PlasmoDBv8.2	gene description
					1			1	42970	microarray	not determined			PF3D7_0100300	PFA0015c	var-like erythrocyte membrane protein 1
	1							1	359964	WGS	intron			PF3D7_0108800	PFA0435w	conserved Plasmodium protein; unknown function
1								2	922482	microarray	not determined			PF3D7_0223500	PFB1055c	erythrocyte membrane protein 1; PfEMP1
			1*			1*		2	939120	microarray	intergenic
			1*			1*		2	943964	microarray	intergenic
			1*					2	946101	microarray	intergenic
			1*			1*		3	1296	microarray	intergenic
			1*					3	2160	microarray	intergenic
			1*					3	3998	microarray	intergenic
				1				3	765711	microarray	not determined			PF3D7_0318500	PFC0820w	conserved Plasmodium protein; unknown function
								3	949825	WGS	downstream			PF3D7_0322600	PFC1010w	conserved Plasmodium protein; unknown function
			1*			1*		4	12778	microarray	intergenic
			1*			1*		4	15240	microarray	intergenic
				1				4	116644	microarray	not determined			PF3D7_0401900	PFD0085c	acyl-CoA synthetase; PfACS6
			1		1			4	496727	WGS	downstream			PF3D7_0410800	PFD0535w	conserved Plasmodium protein; unknown function
			1*					4	1202574	microarray	intergenic
1								6	1383912	microarray	intergenic
						1		6	1402930	microarray	intergenic
			1*			1*		6	1405458	microarray	intergenic
						1*		6	1411030	microarray	intergenic
			1*					6	1411037	microarray	intergenic
						1*		6	1411071	microarray	intergenic
	1							7	72882	microarray	not determined			PF3D7_0832400	MAL7P1.223	stevor; putative
			1*			1*		7	13276	microarray	intergenic
						1		7	19370	microarray	intergenic
1								7	603816	microarray	not determined			PF3D7_0712300	MAL7P1.50	erythrocyte membrane protein 1; PfEMP1
			1					7	774152	WGS	intron			PF3D7_0716300	MAL7P1.77	conserved Plasmodium protein; unknown function
							1	7	1478247	microarray	not determined			PF3D7_0733000	MAL7P1.187	erythrocyte membrane protein 1; PfEMP1
			1*			1*		7	1491808	microarray	intergenic
			1*			1*		7	1495448	microarray	intergenic
			1*			1*		7	1497508	microarray	intergenic
1								8	434628	microarray	not determined			PF3D7_0808600	PF08_0107	erythrocyte membrane protein 1; PfEMP1
						1*		8	1403172	microarray	intergenic
			1*			1*		8	1411678	microarray	intergenic
			1*			1*		9	5565	microarray	intergenic
1								9	21234	microarray	not determined			PF3D7_0900100	PFI0005w	erythrocyte membrane protein 1; PfEMP1
1								9	21898	microarray	not determined			PF3D7_0900100	PFI0005w	erythrocyte membrane protein 1; PfEMP1
		1						9	225429	WGS	intron			PF3D7_0904900	PFI0240c	Cu2 -transporting ATPase, putative
						1		9	1507606	microarray	intergenic
						1		10	22970	microarray	intergenic
1								10	1463812	microarray	not determined			PF3D7_1037000	PF10_0362	DNA polymerase zeta catalytic subunit; putative
						1		10	1478489	WGS	non synonymous	aTt/aGt	I119S	PF3D7_1037300	PF10_0366	ADP/ATP transporter on adenylate translocase
					1			10	1478762	microarray	not determined			PF3D7_1037300	PF10_0366	ADP/ATP transporter on adenylate translocase
			1*			1*		10	1678585	microarray	intergenic
			1*					11	5405	microarray	intergenic
			1*			1*		11	3417	microarray	intergenic
1								11	20877	microarray	intergenic
	1							11	1098523	WGS	intron			PF3D7_1128300	PF11_0294	6-phosphofructokinase
		1						11	1859012	WGS	intron			PF3D7_1147000	PF11_0480	sporozoite asparagine-rich protein
				1				12	3252	microarray	intergenic
						1*		12	13185	microarray	intergenic
			1					12	529053	microarray	not determined			PF3D7_1211900	PFL0590c	non-SERCA-type Ca2+ -transporting P-ATPase
	1	1				1		12	529825	WGS and microarray	non synonymous	cCa/cGa	P934R	PF3D7_1211900	PFL0590c	non-SERCA-type Ca2+ -transporting P-ATPase
	1	1						12	531540	microarray	not determined			PF3D7_1211900	PFL0590c	non-SERCA-type Ca2+ -transporting P-ATPase
							1	12	532006	WGS	non synonymous	Att/Gtt	I263V	PF3D7_1211900	PFL0590c	non-SERCA-type Ca2+ -transporting P-ATPase
							1	12	532184	WGS and microarray	non synonymous	atA/atG	I203M	PF3D7_1211900	PFL0590c	non-SERCA-type Ca2+ -transporting P-ATPase
						1		12	532243	WGS	non synonymous	Gct/Tct	A184S	PF3D7_1211900	PFL0590c	non-SERCA-type Ca2+ -transporting P-ATPase
							1	12	532328	microarray	not determined			PF3D7_1211900	PFL0590c	non-SERCA-type Ca2+ -transporting P-ATPase
						1		12	1681588	WGS	upstream			PF3D7_1239900	PFL1935c	vesicle fusion and protein sorting subunit 16, putative
			1*			1*		12	2268521	microarray	intergenic
			1*					12	2269633	microarray	intergenic
1								13	822896	microarray	not determined			PF3D7_1319900	MAL13P1.107	conserved Plasmodium protein; unknown function
				1				13	2593436	microarray	not determined			PF3D7_1364500	PF13_0340	exosome complex exonuclease; putative
1								13	2863398	microarray	not determined			PF3D7_1373500	MAL13P1.356	erythrocyte membrane protein 1; PfEMP1
				1				13	2890146	microarray	intergenic
	1							14	354685	WGS and microarray	non synonymous	Ctt/Att	L153I	PF3D7_1409000	PF14_0087	conserved Plasmodium protein; unknown function
	1							14	1368707	WGS	downstream			PF3D7_1434200	PF14_0323	calmodulin
		1						15	3938	microarray	not determined			al_mito_3	al_mito_3	apocytochrome b
10	7	5	3	5	3	8	4	total number of SNVs: per base pair per generation
236	236	236	236	195	195	195	195	days in culture
9.48677e-09	6.64074e-09	4.74339e-09	2.84603e-09	5.74071e-09	3.44443e-09	9.18514e-09	4.59257e-09	mutation rate
										* SNVswith a star were within 15 kb from a chromosome end and could not be confirmed by WGS and were excluded from calculations
